# Supplementary material for: Low-Temperature Aqueous Alteration of Chondrites
Source: Space Sci Rev. 2025 Feb 4;221(1):11. doi: 10.1007/s11214-024-01132-8 (PMC11794400; doi:10.1007/s11214-024-01132-8)
Supplement: Supplementary file 3 — Table S1 (XLSX 21 kB) [file 11214_2024_1132_MOESM3_ESM.xlsx]

## Sheet: data figure
Low-Temperature Aqueous Alteration of Chondrites, Section 8 Isotope Tracers, Table S1
	Samples	ID	d18O	2s	d13C	2s
Fujiya-et-al_2023	C0002 calcite Cal1	CI-calcite-ryugu	23.538	0.77797	95.399	3.423
Fujiya-et-al_2023	C0002 calcite Cal2	CI-calcite-ryugu	38.351	0.62468	101.65	4.7885
Fujiya-et-al_2023	C0002 calcite Cal3-1	CI-calcite-ryugu	44.304	0.78751	89.889	5.1705
Fujiya-et-al_2023	C0002 calcite Cal3-2_ave	CI-calcite-ryugu	46.276	0.84763	80.584	3.4741
Fujiya-et-al_2023	C0002 calcite Cal3-3	CI-calcite-ryugu	44.469	1.2017	84.082	6.2495
Fujiya-et-al_2023	C0002 calcite Cal3-4	CI-calcite-ryugu	42.869	1.2017	86.951	5.5527
Fujiya-et-al_2023	C0002 calcite Cal5-ave	CI-calcite-ryugu	40.976	0.84971	93.857	4.8211
Fujiya-et-al_2023	Ivuna Cal1	CI-calcite-Ivuna	41.606	0.95399	101.49	4.1058
Fujiya-et-al_2023	Ivuna Cal2	CI-calcite-Ivuna	41.503	0.95399	104.76	4.7714
Fujiya-et-al_2023	Ivuna Cal3	CI-calcite-Ivuna	40.715	1.1235	107.06	4.742
Fujiya-et-al_2023	Ivuna Cal5	CI-calcite-Ivuna	33.933	0.95854	81.354	3.8058
Fujiya-et-al_2023	Ivuna Cal6	CI-calcite-Ivuna	41.096	0.95399	103.9	6.0034
Fujiya-et-al_2023	Ivuna Cal7	CI-calcite-Ivuna	37.996	0.95399	97.969	5.0684
Fujiya-et-al_2023	Ivuna Cal8-1	CI-calcite-Ivuna	37.598	0.95399	79.55	4.3985
Fujiya-et-al_2023	Ivuna Cal8-2	CI-calcite-Ivuna	36.95	0.95399	88.967	5.2346
Fujiya-et-al_2023	Ivuna Cal9_ave	CI-calcite-Ivuna	35.998	0.95399	107.76	3.0137
Fujiya-et-al_2023	Ivuna Cal10_ave	CI-calcite-Ivuna	42.239	0.49129	65.43	4.6846
Fujiya-et-al_2023	Ivuna, dolomite#1	CI-dolomite-Ivuna	29.04	0.74912	68.059	1.3174
Fujiya-et-al_2023	Ivuna, dolomite#7	CI-dolomite-Ivuna	30.8	0.74912	68.621	1.1346
Fujiya-et-al_2023	Ivuna, dolomite#6	CI-dolomite-Ivuna	29.052	0.78974	72.268	1.2477
Fujiya-et-al_2023	Ivuna, dolomite#5	CI-dolomite-Ivuna	28.798	0.78989	67.193	1.2478
Fujiya-et-al_2023	Ivuna, dolomite#4	CI-dolomite-Ivuna	26.46	0.92656	68.257	1.2882
Fujiya-et-al_2023	Ivuna, dolomite#2	CI-dolomite-Ivuna	29.619	0.90425	66.822	0.73037
Fujiya-et-al_2023	Ivuna, dolomite#3	CI-dolomite-Ivuna	29.208	1.0283	68.802	1.1995
	A0058
Fujiya-et-al_2023	RyuguA058_1, dolomite#5	CI-dolomite-Ryugu	26.955	0.85461	67.453	0.96002
Fujiya-et-al_2023	RyuguA058_1, dolomite#2	CI-dolomite-Ryugu	28.955	1.0265	74.848	1.5051
Fujiya-et-al_2023	RyuguA058_1, dolomite#4	CI-dolomite-Ryugu	29.956	0.89979	72.053	1.3109
Fujiya-et-al_2023	RyuguA058_1, dolomite#1	CI-dolomite-Ryugu	29.861	0.8663	71.262	1.236
Fujiya-et-al_2023	RyuguA058_1, dolomite#3	CI-dolomite-Ryugu	29.471	0.75129	74.458	1.5432
	C0002
Fujiya-et-al_2023	Ryugu_C0002, dolomite #3	CI-dolomite-Ryugu	27.668	0.70799	72.064	1.2637
Fujiya-et-al_2023	Ryugu_C0002, dolomite #4	CI-dolomite-Ryugu	28.262	1.0012	70.149	1.2637
Fujiya-et-al_2023	Ryugu_C0002, dolomite #1	CI-dolomite-Ryugu	28.66	0.70799	68.125	1.2637
Fujiya-et-al_2023	Ryugu_C0002, dolomite #2	CI-dolomite-Ryugu	27.176	0.70799	69.42	0.93026
Telus-et-al_2019	ALH84034	CM-calcite	14.6544	0.714386	26.7813	1.44362
Telus-et-al_2019	ALH84034	CM-calcite	11.9173	0.712817	23.4485	1.42162
Telus-et-al_2019	ALH84034	CM-calcite	21.7077	0.717831	30.0188	1.49906
Telus-et-al_2019	ALH84034	CM-calcite	20.9493	1.46307	25.6531	1.28377
Telus-et-al_2019	ALH84034	CM-calcite	24.6865	1.46283	27.2483	1.27143
Telus-et-al_2019	ALH84034	CM-calcite	28.1063	0.47095	26.9668	1.9052
Telus-et-al_2019	ALH84034	CM-calcite	24.4409	0.471794	28.8436	1.91055
Telus-et-al_2019	ALH84034	CM-calcite	12.1553	0.239614	27.1019	0.677029
Telus-et-al_2019	ALH84034	CM-calcite	22.6018	0.557208	27.8583	0.281515
Telus-et-al_2019	ALH84034	CM-dolomite	20.7443	0.557265	55.9552	0.916025
Telus-et-al_2019	ALH84034	CM-dolomite	21.899	0.55784	53.5264	0.930608
Telus-et-al_2019	ALH84034	CM-dolomite	17.3302	2.52899	56.169	1.2393
Telus-et-al_2019	ALH84034	CM-dolomite	22.0648	3.10956	53.4696	1.25905
Telus-et-al_2019	ALH84034	CM-dolomite	8.59688	0.718903	48.6114	4.46238
Telus-et-al_2019	ALH84034	CM-dolomite	16.5826	1.29902	54.6941	0.0934143
Telus-et-al_2019	ALH84034	CM-dolomite	7.0078	0.713458	50.0155	1.42674
Telus-et-al_2019	ALH84034	CM-dolomite	8.11761	0.239634	51.982	4.9371
Telus-et-al_2019	ALH84034	CM-dolomite	17.6651	0.557254	53.9935	0.920048
Telus-et-al_2019	ALH84034	CM-dolomite	12.204	2.52756	52.8193	1.13868
Telus-et-al_2019	MET01070	CM-calcite	28.353	2.08753	61.3951	1.3982
Telus-et-al_2019	MET01070	CM-calcite	25.7274	2.08753	64.1952	1.39109
Telus-et-al_2019	MET01070	CM-calcite	28.104	1.49	60.819	0.523948
Telus-et-al_2019	MET01070	CM-calcite	25.5915	2.56474	62.5801	1.49313
Telus-et-al_2019	MET01070	CM-calcite	21.9246	2.08753	67.7869	2.08675
Telus-et-al_2019	MET01070	CM-calcite	19.5475	2.95221	65.6423	2.944
Telus-et-al_2019	MET01070	CM-calcite	25.1677	2.08753	69.6474	2.12566
Telus-et-al_2019	MET01070	CM-calcite	23.1536	2.08753	78.6875	2.11286
Telus-et-al_2019	MET01070	CM-calcite	21.8642	1.49186	65.1301	1.40608
Telus-et-al_2019	MET01070	CM-calcite	26.1381	1.88044	58.4734	1.39247
Telus-et-al_2019	MET01070	CM-calcite	28.935	1.88044	50.3317	1.39246
Telus-et-al_2019	MET01070	CM-calcite	27.0599	1.88044	64.4929	1.39249
Telus-et-al_2019	MET01070	CM-calcite	28.6697	1.88044	66.5619	1.39245
Telus-et-al_2019	MET01070	CM-calcite	18.7094	1.33537	58.0031	1.39216
Telus-et-al_2019	MET01070	CM-calcite	28.7627	3.84683	82.0291	2.03555
Telus-et-al_2019	MET01070	CM-calcite	22.3821	1.49186	64.5279	1.40608
Telus-et-al_2019	MET01070	CM-calcite	40.0108	2.08753	30.3149	1.39674
Telus-et-al_2019	MET01070	CM-calcite	43.109	0.594112	33.7682	2.02554
Telus-et-al_2019	MET01070	CM-calcite	31.3861	2.08753	29.1061	2.08729
Telus-et-al_2019	MET01070	CM-calcite	40.3099	2.08753	49.7019	2.1459
Telus-et-al_2019	MET01070	CM-calcite	40.6496	2.08753	42.8961	2.15064
Telus-et-al_2019	MET01070	CM-calcite	34.2715	2.1098	29.4049	1.98853
Telus-et-al_2019	MET01070	CM-calcite	37.8121	1.49186	52.6744	1.40612
Telus-et-al_2019	MET01070	CM-calcite	16.8486	1.49186	56.8435	1.40609
Telus-et-al_2019	MET01070	CM-calcite	39.8447	1.49186	52.1746	1.40612
Telus-et-al_2019	MET01070	CM-calcite	44.4262	1.88044	54.2985	1.39248
Telus-et-al_2019	MET01070	CM-calcite	24.3214	1.88044	48.4987	1.3925
Telus-et-al_2019	MET01070	CM-calcite	41.5258	1.88044	34.6023	1.39247
Telus-et-al_2019	MET01070	CM-calcite	45.9146	1.88044	41.9495	1.3925
Telus-et-al_2019	MET01070	CM-calcite	42.7265	1.88044	36.2433	1.3925
Telus-et-al_2019	MET01070	CM-calcite	36.7475	1.33537	32.8967	1.3922
Telus-et-al_2019	MET01070	CM-calcite	49.4325	3.84683	43.3613	2.03542
Telus-et-al_2019	MET01070	CM-calcite	45.745	3.84683	42.807	2.0354
Telus-et-al_2019	MET01070	CM-calcite	45.2655	3.84683	38.9906	2.03541
Telus-et-al_2019	MET01070	CM-calcite	40.3379	3.84683	34.6081	2.03536
Telus-et-al_2019	MET01070	CM-calcite	41.8592	3.84683	39.8428	2.03535
Telus-et-al_2019	MET01070	CM-calcite	19.7876	1.49	52.9211	0.523966
Telus-et-al_2019	MET01070	CM-calcite	40.4622	1.49	36.031	0.52399
Telus-et-al_2019	MET01070	CM-calcite	33.6737	1.49	37.1967	0.523993
Telus-et-al_2019	MET01070	CM-calcite	36.8331	1.49186	33.0958	1.40609
Telus-et-al_2019	MET01070	CM-dolomite	9.46022	0.658297	53.2708	1.01443
Telus-et-al_2019	MET01070	CM-dolomite	17.0051	0.658297	55.4793	1.10753
Telus-et-al_2019	MET01070	CM-dolomite	22.2245	0.658297	50.9702	1.03185
Telus-et-al_2019	MET01070	CM-dolomite	17.1084	0.658298	42.4123	1.09524
Telus-et-al_2019	ALH83100	CM-calcite	36.5225	3.25813	30.6194	2.2752
Telus-et-al_2019	ALH83100	CM-calcite	33.2635	2.30384	25.731	1.60881
Telus-et-al_2019	ALH83100	CM-calcite	40.1766	2.30384	29.2948	1.60881
Telus-et-al_2019	ALH83100	CM-calcite	14.3437	2.88244	13.6072	1.68701
Telus-et-al_2019	ALH83100	CM-calcite	15.5452	2.88929	9.42473	4.47919
Telus-et-al_2019	ALH83100	CM-calcite	26.069	1.91269	20.7635	2.2234
Telus-et-al_2019	ALH83100	CM-calcite	30.7864	1.91269	23.0038	2.2234
Telus-et-al_2019	ALH83100	CM-calcite	32.5062	1.91269	22.1279	2.22339
Telus-et-al_2019	ALH83100	CM-calcite	26.7088	2.58553	27.8034	3.18372
Telus-et-al_2019	ALH83100	CM-calcite	20.7004	2.58553	28.1572	3.18373
Telus-et-al_2019	ALH83100	CM-calcite	33.2335	2.66182	23.4349	1.13118
Telus-et-al_2019	ALH83100	CM-calcite	35.6471	2.66182	21.7478	1.13118
Telus-et-al_2019	ALH83100	CM-dolomite	21.6435	0.625634	46.8489	0.0613092
Telus-et-al_2019	ALH83100	CM-dolomite	21.7959	0.78187	49.2309	0.871963
Telus-et-al_2019	ALH83100	CM-dolomite	21.0082	0.78187	39.1603	0.871948
Telus-et-al_2019	ALH83100	CM-dolomite	23.8142	0.78187	44.9956	0.87197
Telus-et-al_2019	ALH83100	CM-dolomite	23.4204	0.78187	46.4074	0.871961
Telus-et-al_2019	ALH83100	CM-dolomite	20.2912	1.82116	48.2654	0.880177
Telus-et-al_2019	ALH83100	CM-dolomite	20.0665	1.2151	50.6119	0.849012
Telus-et-al_2019	ALH83100	CM-dolomite	21.8313	1.2151	57.5749	0.849015
Telus-et-al_2019	ALH83100	CM-dolomite	23.0079	1.2151	47.3526	0.84903
Telus-et-al_2019	ALH83100	CM-dolomite	22.2725	1.2151	53.9823	0.849005
Telus-et-al_2019	ALH83100	CM-dolomite	22.742	5.0907	51.1099	9.76774
Vacher-et-al_2017	Paris	CM-Aragonite	38.3	0.2	42.2	1.2
Vacher-et-al_2017	Paris	CM-Aragonite	40.7	0.5	64.7	1.3
Vacher-et-al_2017	Paris	CM-Aragonite	39.7	0.2	70.9	1.3
Vacher-et-al_2017	Paris	CM-Calcite	39.5	0.6	76.6	1.4
Vacher-et-al_2017	Paris	CM-Calcite	37.6	0.5	79.7	1.3
Vacher-et-al_2017	Paris	CM-Calcite	31.8	0.6	19.9	1.3
Vacher-et-al_2017	Paris	CM-Calcite	30.5	0.5	22.6	1.2
Vacher-et-al_2017	Paris	CM-Calcite	34.3	0.6	26	1.6
Vacher-et-al_2017	Paris	CM-Calcite	30.6	0.3	29.1	1.2
Vacher-et-al_2017	Paris	CM-Calcite	29	0.5	32.1	1.2
Vacher-et-al_2017	Paris	CM-Calcite	29.9	0.6	34.1	1.3
Vacher-et-al_2017	Paris	CM-Aragonite	31.7	0.3	37.3	1.6
Vacher-et-al_2017	Paris	CM-Aragonite	38.7	0.1	62.6	1.1
Vacher-et-al_2017	Paris	CM-Aragonite	38.8	0.6	66.2	1.4
Fujiya-et-al_2015	Murchison	CM-Calcite	34.2	1.1	66.8	66.8
Fujiya-et-al_2015	Murchison	CM-Calcite	32.9	1.1	75.2	75.2
Fujiya-et-al_2015	Murchison	CM-Calcite	34.4	1.1	36.8	36.8
Fujiya-et-al_2015	Murchison	CM-Calcite	34.1	1.1	32.8	32.8
Tyra-et-al_2016	CM (Antarctic)	CM-dolomite	25.4		43.1
Tyra-et-al_2016	CM (Antarctic)	CM-dolomite	32.3		46.7
Tyra-et-al_2016	CM (Antarctic)	CM-dolomite	26.4		37.4
Tyra-et-al_2016	CM (Antarctic)	CM-dolomite	25.9		59.8
Tyra-et-al_2016	CM (Antarctic)	CM-dolomite	30.4		54.5
Tyra-et-al_2016	CM (Antarctic)	CM-dolomite	28.9		56.5
References
Fujiya W, Kawasaki N, Nagashima K et al (2023) Carbonate record of temporal change in oxygen fugacity and gaseous species in asteroid Ryugu. Nat Geosci 16:675–682.
Fujiya W, Sugiura N, Marrocchi Y et al (2015) Comprehensive study of carbon and oxygen isotopic compositions, trace element abundances, and cathodoluminescence intensities of calcite in the Murchison CM chondrite. Geochim Cosmochim Acta 161:101–117.
Telus M, Alexander CMO’D, Hauri EH et al (2019) Calcite and dolomite formation in the CM parent body: Insight from in situ C and O isotope analyses. Geochim. Cosmochim. Acta 260:275–291.
Tyra M, Brearley A, Guan Y (2016) Episodic carbonate precipitation in the CM chondrite ALH 84049: An ion microprobe analysis of O and C isotopes. Geochimica et Cosmochimica Acta 175: 195-207.
Vacher LG, Marrocchi Y, Villeneuve J et al (2017) Petrographic and C & O isotopic characteristics of the earliest stages of aqueous alteration of CM chondrites. Geochim Cosmochim Acta 213:271–290.
