# Supplementary material for: Low-Temperature Aqueous Alteration of Chondrites
Source: Space Sci Rev. 2025 Feb 4;221(1):11. doi: 10.1007/s11214-024-01132-8 (PMC11794400; doi:10.1007/s11214-024-01132-8)
Supplement: Supplementary file 4 — Table S2 (XLSX 28 kB) [file 11214_2024_1132_MOESM4_ESM.xlsx]

## Sheet: Data-Bulk-SIMS-CC
Low-Temperature Aqueous Alteration of Chondrites, Section 8 Isotope Tracers, Table S2
Graph indicators		Water - SIMS
Graph position	Mask ID	Meteorites	Type	D/Hwater	2s D/Hwater	dD	2s dD	Reference	SIMS protocol
3	CM-Cs	Murchison	CM2	9.8501e-05	1.70911e-05	-367.611	109.727	Piani et al. 2018 Nat. Astron.	Cs primary beam
4	CM-Cs	Murray	CM2	0.000103576	1.72777e-05	-335.025	110.925	Piani et al. 2018 Nat. Astron.	Cs primary beam
5	CM-Cs	Mighei	CM2	0.000105808	1.67728e-05	-320.698	107.684	Piani et al. 2018 Nat. Astron.	Cs primary beam
6	CM-Cs	Cold Bokkeveld	CM2	0.0001002	2.07182e-05	-356.7	133.014	Piani et al. 2018 Nat. Astron.	Cs primary beam
7	CM-Cs	Sayama	CM2	9.79012e-05	2.88916e-05	-371.461	185.488	Piani et al. 2018 Nat. Astron.	Cs primary beam
8	CM-Cs	Mukundpura	CM2	0.000105365	1.84071e-05	-323.541	118.176	Piani et al. EPSL 2021	Cs primary beam
9	CM-Cs	Aguas Zarca	CM2	0.000106895	4.1584e-05	-313.72	266.975	Piani et al. EPSL 2021	Cs primary beam
9.9	CM-Cs	Maribo	CM2	8.99427e-05	2.70449e-05	-422.556	173.632	Piani et al. EPSL 2021	Cs primary beam
10.1	CM-O	Maribo	CM2	0.000108	6.95e-06	-306.626	44.6199	van Kooten et al. GCA. 2018	O primary beam
11	CM-Cs	LON 94101	CM2	9.39103e-05	2.38825e-05	-397.083	153.329	Piani et al. EPSL 2021	Cs primary beam
12	CM-Cs	Kolang	CM2/1	0.000102	1.6e-05	-348	106	Marrocchi et al. EPSL 2023	Cs primary beam
15	CM-Cs	Asuka 12236	CM2	0.000184	2.1e-05	180	136	Marrocchi et al. EPSL 2023	Cs primary beam
14.1	CM-Cs	Paris (low-altered)	CM2	0.000144965	2.54488e-05	-69.305	163.384	Piani et al. 2018 Nat. Astron.	Cs primary beam
13.9	CM-Cs	Paris (high-altered)	CM2	0.000136727	2.63707e-05	-122.197	169.304	Piani et al. 2018 Nat. Astron.	Cs primary beam
	CM-Cs	Jbilet	CM2	0.000162195	8.69482e-06	41.3167	55.8219	Piani et al. EPSL 2021	Cs primary beam
	CM-O	Jbilet	CM2	0.000112909	1.16e-06	-275.109	7.44735	van Kooten et al. GCA. 2018	O primary beam
17	CI-Cs	Alais	CI	0.00017025	3.88746e-05	93.0277	249.58	Piani et al. EPSL 2021	Cs primary beam
17.9	CI-Cs	Orgueil	CI	0.000171799	4.16165e-05	102.973	267.183	Piani et al. EPSL 2021	Cs primary beam
18.1	CI-O	Orgueil	CI	0.000146	4.85e-06	-62.6605	31.1376	van Kooten et al. GCA. 2018	O primary beam
21	CI-Cs	Ryugu all	CI-like	0.000165	1.9e-05	59.322	121.983	Piani et al. EPSL 2023	Cs primary beam
22.9	CR-Cs	Renazzo	CR2	0.000359978	3.20385e-05	1311.11	205.692	Piani et al. EPSL 2021	Cs primary beam
23	CR-O	Renazzo matrix	CR2	0.000198667	2.19642e-05	275.467	141.013	Bonal et al. GCA 2013	O primary beam
23.1	CR-O	Renazzo coarse	CR2	0.000273909	0.000169499	758.533	1088.21	Bonal et al. GCA 2013	O primary beam
24	CR-O	Al Rais coarse	CR2	0.00016	1.1225e-05	27.2214	72.0658	Bonal et al. GCA 2013	O primary beam
24.9	CR-O	EET 92042 coarse all	CR2	0.000222	7.54407e-05	425.27	484.339	Bonal et al. GCA 2013	O primary beam
25.1	CR-O	EET 92042 matrix	CR2	0.000204333	3.10347e-05	311.847	199.247	Bonal et al. GCA 2013	O primary beam
26	CR-O	QUE 99177 matrix	CR2	0.000180538	6.40865e-05	159.081	411.444	Bonal et al. GCA 2013	O primary beam
27	CR-O	MET 00426 matrix all	CR2	0.00017712	5.62267e-05	137.134	360.983	Bonal et al. GCA 2013	O primary beam
28	CR-O	GRA 95229 matrix	CR2	0.000191923	3.3926e-05	232.172	217.81	Bonal et al. GCA 2013	O primary beam
30	UngC-Cs	Essebi	Ung.	0.000219599	4.59517e-05	409.854	295.016	Piani et al. EPSL 2021	Cs primary beam
30.9	UngC-Cs	Bells C	Ung.	0.000209548	1.90853e-05	345.324	122.53	Piani et al. EPSL 2021	Cs primary beam
31.1	UngC-O	Bells	Ung.	0.000133	1.16e-05	-146.122	74.4735	van Kooten et al. GCA. 2018	O primary beam
33	Ish-O	I8_LC101 clast in Isheyevo	15N rich clast	0.000117599		-245		Bonal et al. GCA 2010	O primary beam
33.5	Ish-O	I8_LC101 clast in Isheyevo	15N rich clast	0.000106696		-315		Bonal et al. GCA 2010	O primary beam
34	Ish-O	clast in Isheyevo	hydrated lithic clasts	0.000136446		-124		Bonal et al. GCA 2010	O primary beam
34.5	Ish-O	clast in Isheyevo	hydrated lithic clasts	0.000145636		-65		Bonal et al. GCA 2010	O primary beam
37	CV-Cs	Kaba	CV	0.000138966	1.37325e-05	-107.823	88.1643	Piani & Marrocchi 2018 EPSL	Cs primary beam
38	CV-Cs	Bali	CV	0.000152598	1.33423e-05	-20.3024	85.659	Piani & Marrocchi 2018 EPSL	Cs primary beam
39	CV-Cs	Grosnaja(12 points)	CV	0.000154023	3.09582e-05	-11.1518	198.756	Piani & Marrocchi 2018 EPSL	Cs primary beam
41	CO-Cs	DOM08006	CO3	0.000203433	2.09838e-05	306.065	134.719	Piani et al. EPSL 2021	Cs primary beam
43	AMM-min	Antarctic Micrometeorites	AMM	0.000203433		-587		Engrand et al. 1999	O primary beam
43	AMM-max	Antarctic Micrometeorites	AMM	0.000203433		249		Engrand et al. 1999	O primary beam
45	CI-clast-Cs-min					300		Patzek et al. 2020	Cs primary beam
45	CI-clast-Cs-max					1200		Patzek et al. 2021	Cs primary beam
46	CM-clast-Cs-min							Patzek et al. 2020	Cs primary beam
46	CM-clast-Cs-max							Patzek et al. 2020	Cs primary beam
Graph indicators		Bulk
Graph position	Mask ID	Meteorites	Type	D/Hwater	2s D/Hwater	dD	2s dD	Reference
1.9	CM-init-water	CM initial water	CM2	8.66026e-05	7.16496e-06	-444	46	Alexander et al. 2012
2.1	CM-init-water	CM initial water	CM2	0.000105294	4.6728e-06	-324	30	Marrocchi et al. EPSL 2023
22.5	CR-init-water	CR initial water	CR	0.000170713	2.02488e-05	96	130	Alexander et al. 2012
Graph indicators		Bulk
Graph position	Mask ID	Meteorites	Type	D/Hwater	2s D/Hwater	dD	2s dD	Reference
3	CM-bulk	Murchison	CM2	0.000146919	4.0784e-06	-56.7634	26.1839	Alexander et al. 2012; Pearson et al. 2006; Pearson et al. 2001; Robert & Epstein, 1982; Kolodny et al. 1980; Vacher et al. 2020
4	CM-bulk	Murray	CM2	0.000152223	6.76022e-06	-22.7056	43.4015	Alexander et al. 2012; Pearson et al. 2001; Robert & Epstein 1982; Kolodny et al. 1980; Boato 1954; Vacher et al. 2020
5	CM-bulk	Mighei	CM2	0.000140305	1.13113e-06	-99.2217	7.26202	Alexander et al. 2012; Boato 1954; Pearson et al. 2001; Kolodny et al. 1980; Vacher et al. 2020
6	CM-bulk	Cold Bokkeveld	CM2	0.000148025	2.61663e-05	-49.66	167.991	Average (see previous sheet)
7	CM-bulk	Sayama	CM2	0.000128969	4.6728e-07	-172	3	Piani et al. 2018
8	CM-bulk	Mukundpura	CM2	0.000131119	3.1152e-07	-158.2	2	Vacher et al. 2020
9	CM-bulk	Aguas Zarca	CM2	0.000139078	3.1152e-07	-107.1	2	Vacher et al. 2020
10	CM-bulk	Maribo	CM2	0.000149857	3.1152e-07	-37.9	2	Vacher et al. 2020
11	CM-bulk	LON 94101	CM2	0.00013168	3.1152e-07	-154.6	2	Vacher et al. 2020
12	CM-bulk	Kolang	CM2/1	0.000123268	5.91888e-07	-208.6	3.8	Marrocchi et al. 2023
15	CM-bulk	Asuka 12236	CM2	0.000199482	1.1682e-06	280.7	7.5	Marrocchi et al. 2023
14	CM-bulk	Paris (low-altered)	CM2	0.000172427	2.93116e-06	107.007	18.8184	Vacher et al. 2016
	CM-bulk	Jbilet	CM2	0.000149701	3.1152e-07	-38.9	2	Vacher et al. 2020	not reported in Figure because some impact-induced dehydration has been proposed (King et al., 2019)
17	CI-bulk	Alais	CI	0.000166062	9.29132e-06	66.1433	59.6515	Pearson et al. 2001; Kerridge et al. 1985; Vacher et al. 2020
18	CI-bulk	Orgueil	CI	0.000175944	1.35396e-05	129.585	86.9263	Alexander et al. 2012; Robert & Epstein 1982; Yang & Epstein 1983; Kolodny et al. 1980; Boato 1954; Pearson et al. 2001; Vacher et al. 2020
19	CI-bulk	Ivuna	CI	0.000181586	1.56702e-05	165.808	100.605	Alexander et al. 2012; Kerridge et al. 1985; Boato 1954; Pearson et al. 2001; Kolodny et al. 1980
21	CI-bulk	Ryugu	CI	0.000195012	2.02488e-06	252	13	Naraoka et al. 2023
23	CR-bulk	Renazzo	CR	0.000260741	3.83218e-05	673.994	246.031	Alexander et al. 2012; Pearson et al. 2006; Pearson et al. 2001; Robert & Epstein 1982; Yang & Epstein 1983; Kolodny et al. 1980
24	CR-bulk	Al Rais	CR	0.000256501	1.25157e-05	646.77	80.3524	Kerridge et al. 1985; Pearson et al. 2001; Alexander et al. 2012; Pearson et al. 2006; McNaughton et al. 1982
25	CR-bulk	EET 92042	CR	0.000272969	2.32082e-06	752.5	14.9	Alexander et al. 2012
26	CR-bulk	QUE 99177	CR	0.000258982		662.7		Alexander et al. 2012
27	CR-bulk	MET 00426	CR	0.000251147		612.4		Alexander et al. 2012
28	CR-bulk	GRA 95229	CR	0.00025772		654.6		Alexander et al. 2012
30	UngC-bulk	Essebi	Ung. C	0.000208329		337.5		Alexander et al. 2012
31	UngC-bulk	Bells	Ung. C	0.000224393	3.33528e-05	440.633	214.129	Alexander et al. 2012; Kerridge et al. 1985
37	CV-bulk	Kaba	CV	0.000162758	1.74309e-05	44.928	111.909	Alexander et al. 2012; Pearson et al. 2001; Kerridge et al. 1985; Vacher et al. 2020
38	CV-bulk	Bali	CV	0.000155255	1.09691e-05	-3.23953	70.4232	Kerridge et al. 1985; Pearson et al. 2001 ; Vacher et al. 2020
39	CV-bulk	Grosnaja	CV	0.000145791	5.43012e-06	-64.0035	34.8621	Kerridge et al. 1985;Pearson et al. 2001; Vacher et al. 2020
41	CO-bulk	DOM08006	CO3	0.000156492	7.47648e-07	4.7	4.8	Alexander et al. 2018
45	CI-clast-ureilites-bulk	Dar al Gani 319; Dar al Gani 999; EET 83309	CI-like clast	0.000452327	1.74451e-05	1904	112	Patzek et al. 2020	average SIMS analyses
46	CI-clast-OC-bulk	Sahara 98645	CI-like clast	0.000171024	2.50774e-05	98	161	Patzek et al. 2020	average SIMS analyses
47	CI-clast-HED-bulk	NWA 7542	CI-like clast	0.000197504	7.94376e-06	268	51	Patzek et al. 2020	average SIMS analyses
48	CM-clast-HED-bulk	Saricicek; EET 87513; NWA 7542	CM-like clast	0.000171959	4.98432e-06	104	32	Patzek et al. 2020	average SIMS analyses
49	CI-clast-CR-bulk	Al-Rais; Renazzo	CI-like clast	0.000395163	2.38313e-05	1537	153	Patzek et al. 2020	average SIMS analyses
Graph indicators		Bulk
Graph position	Mask ID	Meteorites	Type	D/Hwater	2s D/Hwater	dD	2s dD	Reference
	CM-IOM	Kivasvaara	CM2	0.000265882	1.09032e-06	707	7	Alexander et al. 2007
3	CM-IOM	Murchison	CM2	0.000276786	4.20552e-06	777	27	Alexander et al. 2007
5	CM-IOM	Mighei	CM2	0.000280835	0	803		Alexander et al. 2007
4	CM-IOM	Murray	CM2	0.000294854	0	893		Alexander et al. 2007
	CM-IOM	DOM03183	CM2	0.000255291	7.788e-07	639	5	Alexander et al. 2007
6	CM-IOM	Cold Bokkeveld	CM2	0.000270088	4.04976e-06	734	26	Alexander et al. 2007
	CM-IOM	ALH83100	CM2	0.000268374	1.71336e-06	723	11	Alexander et al. 2007
	CM-IOM	MET01070	CM2	0.000263702	0	693		Alexander et al. 2007
14	CM-IOM	Paris	CM2	0.000288156	3.1152e-07	850	2	Vinogradoff et al. 2018
18	CI-IOM	Orgueil	CI	0.000307159	0	972		Alexander et al. 2007
19	CI-IOM	Ivuna	CI	0.000308093	0	978		Alexander et al. 2007
21	CI-IOM	Ryugu IOM	CI	0.000213858	1.47972e-05	373	95	Yabuta et al. 2023
23	CR-IOM	Renazzo	CR	0.000482856	0	2100		Yang & Epstein 1983
24	CR-IOM	Al Rais	CR	0.000563695	0	2619		Alexander et al. 2007
25	CR-IOM	EET 92042	CR	0.000623352	1.86912e-06	3002	12	Alexander et al. 2007
26	CR-IOM	QUE 99177	CR	0.000644691		3139		Alexander et al. 2007
27	CR-IOM	MET 00426	CR	0.000631451		3054		Alexander et al. 2007
28	CR-IOM	GRA 95229	CR	0.000608866		2909		Alexander et al. 2007
30	UngC-IOM	Essebi	Ung. C	0.000392204	3.1152e-06	1518	20	Alexander et al. 2010
31	UngC-IOM	Bells	Ung. C	0.00066712		3283		Alexander et al. 2007
37	CV-IOM	Kaba	CV	0.000188314		209		Alexander et al. 2007
38	CV-IOM	Bali	CV	0.000180682		160		Alexander et al. 2007
39	CV-IOM	Grosnaja	CV
41	CO-IOM	DOM08006	CO3	0.000229902		476	15	Alexander et al. 2018
AVERAGES CM							Average CM	2SE
1		IOM CM avg + 2SE					746.13	54.9
1		BULK					-71.0779	22.9024
1		WATER					-351.184	24.2714
AVERAGES CI							Average CM	2SE
18		IOM CM avg + 2SE		0.00015576	0.000151866		975	24.2714
18		BULK		0.00015576	1.8771e-05		120.512	22.9024
18		WATER		0.00015576	7.50225e-06		48.1654	24.2714
AVERAGES CR							Average CM	2SE
25.5		IOM CR avg + 2SE		0.00015576	0.000454099		2915.38	24.2714
25.5		BULK		0.00015576	8.99369e-05		577.407	22.9024
25.5		WATER
References
Alexander et al. 2007		Alexander CMO’D, Fogel M., Yabuta H et al (2007) The origin and evolution of chondrites recorded in the elemental and isotopic compositions of their macromolecular organic matter. Geochim Cosmochim Acta 71:4380–4403.
Alexander et al. 2010		Alexander CMO’D, Newsome SD, Fogel ML et al (2010) Deuterium enrichments in chondritic macromolecular material—Implications for the origin and evolution of organics, water and asteroids. Geochim Cosmochim Acta 74:4417–4437.
Alexander et al. 2012		Alexander CMO’D, Bowden R, Fogel M et al (2012) The provenances of asteroids, and their contributions to the volatile inventories of the terrestrial planets. Science 337:721–723.
Alexander et al. 2018		Alexander CMO’D, Greenwood RC, Bowden R et al (2018) A mutli-technique search for the most primitive CO chondrites. Geochim Cosmochim Acta 221, 406–420.
Boato 1954		Boato, G. (1954) The isotopic composition of hydrogen and carbon in the carbonaceous chondrites, Geochim. Cosmochim. Acta 6, 209–220.
Bonal et al. GCA 2010		Bonal L, Huss GR, Krot AN et al (2010) Chondritic lithic clasts in the CB/CH-like meteorite Isheyevo: fragments of previously unsampled parent bodies. Geochim Cosmochim Acta 74:2500–2522.
Bonal et al. GCA 2013		Bonal L, Alexander CMO’D, Huss GR et al (2013) Hydrogen isotopic composition of the water in CR chondrites. Geochim Cosmochim Acta 106:111–133.
Engrand et al. 1999		Engrand, C., Deloule, E., Robert, F., Maurette, M., Kurat, G., 1999. Extraterrestrial water in micrometeorites and cosmic spherules from antarctica an ion microprobe study. Meteorit. Planet. Sci. 34, 773–786.
Kerridge et al. 1985		Kerridge J. F. (1985) Carbon, hydrogen, and nitrogen in carbonaceous chondrites: Abundances and isotopic compositions in bulk samples. Geochim. Cosmochim. Acta 49, 1707–1714.
King et al. 2019		King, A.J., Russell, S.S., Schofield, P.F., Humphreys-Williams, E.R., Strekopytov, S., Abernethy, F.A.J., Verchovsky, A.B. and Grady, M.M. (2019) The alteration history of the Jbilet Winselwan CM carbonaceous chondrite: An analog for C-type asteroid sample return. Meteorit Planet Sci, 54: 521-543.
Kolodny et al. 1980		Kolodny Y., Kerridge J. F. and Kaplan I. R. (1980) Deuterium in carbonaceous chondrites. Earth Planet. Sci. Lett. 46, 149–158.
Marrocchi et al. 2023		Marrocchi Y, Rigaudier T, Piralla M et al (2023) Hydrogen isotopic evidence for nebular pre-hydration and the limited role of parent-body processes in CM chondrites. Earth Planet Sci Lett 611:118151.
McNaughton et al. 1982		McNaughton, N. J., Hinton, R. W., Pillinger, C. T., & Fallick, A. E. (1982) D/H Ratios of Some Ordinary and Carbonaceous Chondrites. Meteoritics 17: 252
Naraoka et al. 2023		Naraoka H, Shimoyama A, Harada K (2000) Isotopic evidence from an Antarctic carbonaceous chondrite for two reaction pathways of extraterrestrial PAH formation. Earth Planet Sci Lett 184:1–7.
Patzek et al. 2020		Patzek M, Hoppe P, Bischoff A et al (2020) Hydrogen isotopic composition of CI- and CM-like clasts from meteorite breccias – Sampling unknown sources of carbonaceous chondrite materials. Geochim Cosmochim Acta 272:177–197.
Pearson et al. 2006		Pearson VK, Sephton MA, Franchi IA, Gibson JM and Gilmour I (2006) Carbon and nitrogen in carbonaceous chondrites: Elemental abundances and stable isotopic compositions. Meteorit Planet Sci 41: 1899–1918.
Piani & Marrocchi 2018 EPSL		Piani, L, Marrocchi Y (2018) Hydrogen isotopic composition of water in CV-type carbonaceous chondrites. Earth and Planetary Science Letters 504, 64-71.
Piani et al. 2018		Piani L, Yurimoto H, Remusat L (2018) A dual origin for water in carbonaceous asteroids revealed by CM chondrites. Nat Astron 2:317–323.
Piani et al. EPSL 2021		Piani L, Marrocchi Y, Vacher LG et al (2021) Origin of hydrogen isotopic variations in chondritic water and organics. Earth Planet Sci Lett 567:117008.
Robert & Epstein, 1982		Robert F, Epstein S (1982) The concentration and isotopic composition of hydrogen, carbon and nitrogen in carbonaceous meteorites. Geochim Cosmochim Acta 46:81–95.
Vacher et al. 2016		Vacher LG, Marrocchi Y, Verdier-Paoletti MJ (2016) Inward radial mixing of interstellar water ices in the solar protoplanetary disk. Astrophys J 827, L1.
Vacher et al. 2020		Vacher LG, Piani L, Rigaudier Y et al (2020) Hydrogen in chondrites: Influence of parent body alteration and atmospheric contamination on primordial components. Geochim Cosmochim Acta 281:53–66.
van Kooten et al. GCA. 2018		van Kooten, E.M.M.E., Cavalcante, L.L., Nagashima, K., Kasama, T., Balogh, Z.I., Peeters, Z., Hsiao, S.S.Y., Shang, H., Lee, D.C., Lee, T., Krot, A.N., Bizzarro, M. (2018) Isotope record of mineralogical changes in a spectrum of aqueously altered CM chondrites. Geochim Cosmochim Acta 237, 79–102.
Vinogradoff et al. 2018		Vinogradoff V, Bernard S, Le Guillou C, Remusat, L. (2018) Evolution of interstellar organic compounds under asteroidal hydrothermal conditions. Icarus 305, 358-370.
Yabuta et al. 2023		Yabuta H et al. (2023) Macromolecular organic matter in samples of the asteroid (162173) Ryugu. Science 379, eabn9057
Yang & Epstein 1983		Yang J, Epstein S (1983) Interstellar organic matter in meteorites. Geochim Cosmochim Acta 47:2199–2216.
